# Supplementary material for: The effect of human-specific genetic variants on neuronal spinogenesis
Source: Front Genet. 2026 Jun 3;17:1786287. doi: 10.3389/fgene.2026.1786287 (PMC13271839; doi:10.3389/fgene.2026.1786287)
Supplement: Supplementary file 1 [file Table2.xlsx]

## Sheet: Table 2 (2)
	Dendritic spine pathway	Hypothesis	Mechanism	Experimental data animal/human	Reference
AGAP1	Actin cytoskeleton	AGAP1 role in regulating the actin cytoskeleton, primarily through its function as an ARF GTPase-activating protein (ARF-GAP); AGAP1 regulates ARF1 and ARF5, small GTPases involved in vesicle trafficking and actin cytoskeleton organization; membrane ruffling and actin driven protrusions.	Regulation of endosomal trafficking probably through small GTPases ARF1 involved in vesicle trafficking and actin cytoskeleton organization. Fine-tuned expression of AGAP1 is necessary for the formation and maturation of dendritic spines during brain development.	Significant increase in spine length and diameter of spine neck by either upregulation or downregulation of Agap1 in CA1/CA3 hippocampal neurons. No significant change in spine head diameter was observed.	118
APOE4	NMDA/AMPA receptors	1. Activation of Downstream Signaling: activation of PI3K/Akt pathway. MAPK/ERK pathway, Reelin signaling. 2. Altering GluA2-containing AMPA receptor trafficking and localization.	Calcineurin activation results in a dephosphorylation of GluR1 subunit of the AMPA receptor. This leads to AMPA receptor endocytosis and an overall reduction of total number AMPA receptors, and ultimately a decrease in dendritic spines. ApoEr2 alter the subunit composition of AMPA receptors from a GluA1/A2 to a GluA2/A3 combination changing the activity.	APOE4 decreases spine density compared to APOE3 and APOE2 in TR mouse pyramidal cells in cortical layers II/III at 4 weeks and 1 year of age. APOE TR and APOE-deficient mice showed similar spine densities for CA1 neurons, suggesting that the impact of APOE on spine formation may vary across brain regions. Elevated calcineurin activity was associated with decreased dendritic spine number on apical…	129-132
AR	Actin cytoskeleton	Filamin A, an actin-binding protein, and ABI1, actin regulator, directly interact with the AR; this can activate G-protein coupled pathways that also elevate intracellular Ca²⁺.	Testosterone regulates spine maturation through regulation of BDNF and PSD-95 in the CA1 area.	Dendritic spine morphology was significantly changed and matured from thin-rod to stubby type or from stubby to mushroom type after testosterone and dihydrotestosterone administration in mice hippocampal neurons. Gonadectomy (GDX) induced a significant decrease in the protein levels of BDNF and PSD-95 in the CA1 area, which were prevented by testosterone replacement.	149, 150
ARHGAP15	Rho GTPases	ARHGAP15 negatively regulates RAC1 activity. RAC1 is a key player in actin cytoskeleton remodeling. By modulating RAC1, ARHGAP15 indirectly influences spine density and shape, affecting synaptic strength and plasticity.	Likely through RAC1 signaling. Not determined.	Arhgap15 shRNA resulted in reduced spine density. Spine length and width were unchanged upon silencing of Arhgap15.	110
CAPN1	NMDA receptor	CAPN1 is a calcium-dependent cysteine protease that cleaves various cytoskeletal and signaling proteins. It is activated by calcium influx during synaptic activity, particularly through NMDA receptor stimulation.	Not determined. Probably through NMDAR/CAPN-1 pathway.	Purkinje cells in Calpain1 KO mice had more thin or filopodia-like spines and less mushroom- or stubby-spines.	126
CD44	Rho GTPases	1. RhoA GTPase activation; CDC42 and RAC1, 2. increases expression of ITGB1BP1 which acts as a guanine nucleotide dissociation inhibitor by maintaining them in their inactive GDP-bound state during integrin-mediated cell-matrix adhesion, keeps RAC1 and CDC42 in GDP bound inactive form.	The hyaluronan receptor, CD44, promotes hyaluronan retention and suppresses excitatory synaptogenesis through regulation of Rho GTPase signaling. 5-HT7R-mediated activation of MMP-9, which leads to CD44 cleavage followed by CDC42 activation.	Cd44 is expressed in adult rat hippocampal neurons and localizes at synapses. Cd44shRNA knockdown in 21 DIV neurons spines showed increased length, reduced head width and reduced levels of PSD-95. No difference in total spine density. Altered expression of RhoA, Rac1 and Cdc42 in Cd44 knockdown neurons. Dominant-negative (DN) form of Cdc42 together with the CD44 shRNA induced dendritic spine elon…	113
CDH family (including CDH12)	Rho GTPases	1. CDH12 Activates Rac1 and CDC42 This activation is mediated through the PKA signaling pathway. 2. Interaction with β-Catenin to regulate Wnt-pathway.	Not determined.	N-Cadherin and type II cadherin are involved in spine pruning and maturation. Cdh10−/− (type II cadherin) mice have a significantly reduced density of mushroom spines specifically in the stratum oriens (SO) layer.	101, 102
CDK5RAP2	Actin cytoskeleton	CDK5RAP2 is known for its role in microtubule organization and centrosome function, but emerging evidence suggests it may also influence the actin cytoskeleton, albeit indirectly.	Not determined. Regulator of cyclin-dependent kinase 5 (CDK5) pathway activity.	Average spine density was increased with a larger proportion of thin-shaped immature spines in Cdk5rap2 mutant mice.	90, 91
CELSR2	NMDA receptors	Essential for maintaining NMDA receptor-mediated synaptic transmission and calcium signaling.	Not determined.	Density and volume of mature (mushroom) spines were significantly reduced in Celsr2−/− mice neurons, and this was accompanied with a proportional increase in the number of immature, long thin spines. Celsr2 KO leads to decreased NMDAR-mediated Ca2+ signaling and neuronal activity.	120
CHRNA7/CHRFAM7A	Calcium signaling, RhoGTPase, actin cytoskeleton	Calcium Signaling: Calcium influx through CHRNA7 can activate downstream signaling pathways, including CaMKII and Rho GTPases (like RAC1 and CDC42), which are known regulators of actin polymerization and cytoskeletal remodeling.	CHRFAM7A utilizes the α7nAChR to modify intracellular Ca2+ dynamics and activate the small GTPase RAC1. This activation leads to a reorganization and energization of the actin cytoskeleton.	Dendritic spine length was significantly longer in CHRFAM7A KI iPSCs derived human neurons. CHRFAM7A KI neurons had a higher percentage of long-thin spines. In CHRFAM7A KI neurons, Rac1 activation and actin cytoskeleton reorganization shifts dendritic spine differentiation from filopodia towards spines with increased head area.	8
CNTNAP2	Calcium signaling	CNTNAP2 is functionally linked to CACNA1C and CACNA1H, which encode voltage-gated calcium channel subunits. Similar phenotype as RhoGTPases that converge on the actin cytoskeleton. Shared phenotype and interactome.	CNTNAP2 interacts with the scaffold protein Calcium/calmodulin-dependent Serine protein Kinase (CASK) whose knockdown reduces spine density in an hippocampal culture.	Dendritic spines of L2/3 pyramidal neurons in KO mice showed a significant decrease in both basal and apical dendritic spine density. No significant changes in spine area or synapse length in the KO mice. Spine elimination in Cntnap2-/- mice enhanced the normal process of net-synapse-loss over time and explained the reduced spine density in Cntnap2-/- mice versus controls. Increased spine loss in…	100, 134
CRHR1	NMDA receptors	CRH requires NMDA receptor activity to induce dendritic spine loss in hippocampal neurons; CRHR1 suppresses NMDA activity.	CRH spine loss requires NMDA receptor activity and calpain.	In cultured rat hippocampal neurons, CRH application reduced dendritic spine density in a time- and dose-dependent manner and induced loss of PSD95-ir puncta occurred in a time-dependent manner. APV + CRH treatment were significantly different from those of neurons treated with CRH alone. Spine counts did not differ between neurons exposed to CNQX + CRH and cells treated with CRH alone. Inhibitio…	122
DIXDC1	Wnt pathway	1. Wnt/β-Catenin Signaling Activation DIXDC1 functions as a cytoplasmic transducer in the Wnt/β-catenin pathway. 2. Interaction with GSK3 DIXDC1modulates the activity of GSK3 (glycogen synthase kinase-3), a kinase that negatively regulates β-catenin, promoting transcription of genes that enhance dendritic spine density.	Both DIXDC1 isoforms play a prominent role in dendrite and spine growth. Isoform 1 DIXDC1 is phosphorilated by MARK1 to regulate dendrite and spine development through modulation of the cytoskeletal network. Signaling pathway downstream of DIXDC1 is Rac1-WAVE-2/N-WASP cascade that regulates F-actin polymerization. Isoform 2 can activate Wnt/β-catenin signaling and regulate dendritic spines althou…	Dixdc1 KO neurons shows decreased spine density and increased thin spines. Spine head width and spine length were decreased in Dixdc1 KO neurons (P28). Dixdc1 KO neurons showed a decrease in spine density in Dixdc1 KO neurons at DIV14. Overexpression of DIXDC isoforms in Dixdc1 KO cultures increase dendritic spine density. Dixdc1 KO brains had a significant reduction in the F-/G-actin ratio. Sign…	133
DRD5	NMDA receptors	Enhance NMDAR function via PKA-mediated phosphorylation, increasing calcium influx and promoting long-term potentiation (LTP).	D1 and D2 dopamine receptors share common pathways but mechanism remains unknown. Probably is through NMDAR function via PKA-mediated phosphorylation and calcium signaling.	Medium spiny neurons (MSNs) from mouse treated with D1R and D2R agonists increases spine number.	123
FOXP2	Actin cytoskeleton	FOXP2 has been linked to the regulation of the ERM complex, which connects the actin cytoskeleton to the plasma membrane and is essential for cell shape and motility.	CNTNAP2 is a FOXP2 target gene that is thought to be negatively regulated by the expression of human FOXP2. FOXP2 can suppress Mef2C through direct DNA binding. FOXP2 and MEF2C can oppositely regulate SPN spinogenesis.	FoxP2 downregulation in spiny neurons of zebra finches reduces spine density. Golgi-staining in P12 Foxp2−/− knockout mice showed reductions in the total spine density of striatal projection neurons (SPNs). In heterozygous Foxp2+/− mice, only the most mature spine types were reduced. Overexpression of Foxp2 into the E13.5 increased dendritic spine of P14 SPNs. Foxp2 suppresses Mef2C expression in…	134, 135, 136
FRMPD2	NMDA receptors	Direct Binding to GluN2A: FRMPD2 anchors the GluN2A subunit of NMDARs at synapses.	Not resolved. Probably depend on an interaction between the FRMPD2 Ferm domain and F-actin or anchoring GluN2A subunit of NMDA receptor.	Reduction in mature spines number and an increase in immature spinesin CA1 hippocampal neurons in FRMPD2 knockdown mice. Density of mature spines in mice overexpressing FRMPD2 was higher, while the number of immature spines was reduced.	121
GRIN3A/GRIN2C	NMDA receptors	NMDA receptors are heterotetrameric ion channels typically composed of: Two GluN1 subunits (from GRIN1) Two regulatory subunits: GluN2 (A–D) or GluN3 (A or B). GluN3A, encoded by GRIN3A, can replace a GluN2 subunit, forming non-conventional NMDARs with reduced calcium permeability.	GluN3A requires binding site for GIT1 to increase spine elimination suggesting that actin signaling mechanism might be implicated. GRIN2C mechanism is not determined, but probably through direct regulation of NMDA receptor subunits like GluN3A.	GluN3A-overexpressing CA1 pyramidal show increase in the rate of protrusions eliminated per 24 h without significant changes in rates of protrusion formation. Stability of preexisting spines was significantly reduced over time. This resulted in an overall increase in spine density. Decrease in protrusion density specifically affected mushroom spines with no effects on stubby spines or filopodia. …	119
GTF2I	Calcium signaling; actin cytoskeleton	Calcium ion regulation; GTF2I regulates the expression of genes involved in actin cytoskeleton organization.	Not determined. Is suggested that through BDNF pathway.	Spine density was reduced, and spines were shorter in ΔGtf2i –/–, PD, and CD mice. Overexpression of Pik3r1 and downregulation of Bdnf were observed in ΔGtf2i+/–, PD, and CD mice. Spine density on apical proximal dendrites was significantly different among genotypes. Spine length on apical proximal dendrites was reduced in ΔGtf2i+/–, ΔGtf2i –/–, PD, and CD.	35, 145, 146
KANK1	Actin cytoskeleton	1. KANK1 binds to TALIN, a core component of focal adhesions that links integrins to the actomyosin cytoskeleton. 2. Regulation of Actin Polymerization KANK1 regulates actin remodeling and cell proliferation. KANK1 depletion leads to increased F-actin accumulation and promotes nuclear translocation of YAP1, a mechanosensitive transcription factor. 3. Mechanotransduction and Cytoskeletal Crosstalk	Mechanism for dendritic spines requires interaction with KANK1, as well as binding between KANK1 and TALIN1. TALIN is a core component of focal adhesions that links integrins to the actin-myosin cytoskeleton. KIF21A binds to the actin capping protein KANK1, which coclusters with liprins and ELKS to form microtubule attachment complexes at the cellular cortex, and mediates association of this comp…	Kank1 was distributed in puncta in the dendrites and exhibited substantial colocalization with Kif21A in dendritic spines. Kank1 knockdown significantly reduced the density of dendritic spines and the percentage of mushroom-shaped spines. Also, increased the percentage of filopodial-like and elongated dendritic spines. Kif21A is required for synapse formation and dendritic branching.	93
MAPT	Actin cytoskeleton	1. Tau Directly Binds Actin 2. Mediates the organization of microtubules and their dynamic exploration of actin-rich structures. This coordination is essential for axon guidance and neuronal pathfinding.	Kinase/phosphatase activities modulate tau phosphorylation, thereby altering tau’s binding to microtubules (MT).	Expression of a phosphorylation-mimicking tau variant increased localization of tau to dendritic spines in cultured neurons, reducing glutamate receptor trafficking and resulting in synaptic impairments. Significant reduction in the density of dendritic spines from young adulthood onwards in hippocampal pyramidal neurones. Average spine length of the P301S mutant mice was shorter with increase of…	94, 95
NBEA	NMDA receptors	NBEA is involved in the endocytic recycling of NMDA receptors, especially those containing the GluN2B subunit.	Unknown mechanism. Probably through binding of F-actin and anchoring NMDA or AMPA synaptic receptors and endosomal trafficking.	Nbea KO mouse hippocampal neurons lower the number of mature spine-like protrusions on DIV21 and difference in spine density was even more pronounced in DIV14. Selective reduction of axon spinous synapses in brains of heterozygous Nbea-variant.	127
NLGN4X	Actin cytoskeleton	2. Actin Remodeling via PAK1 and Cofilin NLGN4X activates p21-activated kinase 1 (PAK1) and Cofilin, two key regulators of actin dynamics. 3. Phosphorylation-Dependent Regulation Phosphorylation of NLGN4X may regulate NLGN4X’s interaction with RhoGEFs or RhoGAPs, linking it to Rho GTPase-mediated actin remodeling.	PKA exclusively phosphorylates NLGN4X S712, whereas CDK5 phosphorylates S712 on both NLGN4X and 4Y. Is possible that PKA and/or Cdk5 phosphorylation of NLGN4X regulates the interaction with a downstream RhoGEF or RhoGAP, promoting actin cytoskeletal remodeling. Phosporilation and dephosphorilation of S712 has opposite effect on dendritic spines.	NLGN4X S712D mutant decrease in mushroom spine density is consistent with fewer mature synapses in hippocampal neurons. In contrast, NLGN4X S712A increases spine number, primarily through an increase in stubby spine density.	151
NPAS3	NMDA receptor	NPAS3-induced VGF expression can activate CaMKII (Calcium/Calmodulin-dependent protein kinase II), a key player in NMDA receptor signaling. NPAS3 also activates NF-κB, which regulates BDNF. BDNF enhances NMDA receptor trafficking and synaptic localization.	Not determined. Potential network composed by NPAS3, NF-κB, BDNF, NGF and VGF is proposed.	Npas3-/- mice dentate gyrus revealed significantly reduced spine density relative to wild type littermates.	124, 125
NSF	NMDAR AMPAR	NSF is a ATPase involved in vesicle fusion andplays a key role in recycling neurotransmitter receptors, including AMPA receptors, and potentially NMDARs, although this is less well characterized.	NSF is involved in the synaptic F-actin distribution controlled by KLHL17. NSF protein is necesary to facilitate surface expression of AMPAR at dendritic spines.	Reducing NSF and Klhl17 expression by expressing the Nsf-miR knockdown construct also reduced the width, not affecting length or density, of dendritic spines. Overexpressing wild-type NSF also increased the dendritic spine distribution of F-actin cytoskeletons in Klhl17 knockdown neurons. NSF and Klhl17 act together to control AMPAR surface targeting.	128
OPHN1	Rho GTPases	OPHN1 stimulates the intrinsic GTPase activity of RhoA, RAC1, and CDC42, inactivating them.	Not determined. OPHN1 activates RhoA activity trougth its GAP domain and controlling stabilization of AMPA receptors.	Knockdown of Ophn1 levels in CA1 neurons in rat hippocampal slices significantly decreases spine length. This knockdown phenotype is mimicked by overexpression of RhoA, but not by overexpression of the other Rho family members Rac1 and Cdc42. Synaptic activity through NMDAR activation drives Ophn1 into dendritic spines, where it forms a complex with AMPARs.	114, 115
OTUD7A	Actin cytoskeleton	Protein-Protein Interactions with ankyrins, particularly Ankyrin-G. Ankyrins serve as scaffolding proteins that link membrane proteins to the actin-spectrin cytoskeleton.	Unknown mechanism for dendritic spines. Likely through indirect cytoskeleton regulation through its interaction with ankyrins.	OTUD7A localizes to dendritic spines in transfected mouse primary cortical cultures. Reduction of dendritic spine density in primary neurons from null mice was rescued by overexpressing OTUD7A.	98
PAK2	Rho GTPases	Activated downstream by the GTP-bound forms of RAC1 and CDC42, actin cytoskeleton remodeling.	Mediated trough PAK2 phosphorilation of LIMK1-Cofilin to increase actin polimerization. Upstream pathway of LIMK1 is probably through RAC1 or CDC42.	Pak2+/− mice displayed decreased spine density in the basal dendrites of layer II/III pyramidal neurons in the cortex. p-Limk1 and p-CFL levels were decreased in the cortex and hippocampus of Pak2+/−. Levels of F-actin were significantly reduced in layer II/III of cortex and the CA1 of hippocampus of Pak2+/− mice.	116, 117
PCDH15, PCDHA2, PCDHA5, PCDHB10, PCDHB11, PCDHB12, PCDHB13, PCDHB14, PCDHB15, PCDHB6	Calcium signaling	While PCDHBs lack classical intracellular signaling motifs, they are thought to interact with cytoplasmic scaffolding proteins that link them to actin-regulatory pathways, possibly involving Rho GTPases and calcium pathways.	Not determined.	γ-Pcdhs negatively regulate mouse cortical dendritic spine morphogenesis in vivo. In contrast, deletion or knockdown of the γ-Pcdh cluster has been associated with a reduction in spine density and dendritic complexity in mouse olfactory granule cells and cultured hippocampal neurons. CA1 pyramidal neurons and cultured hippocampal neurons of Pcdha null mutant mice display simple arbors and low den…	101, 102
PDCD4	Actin cytoskeleton	Influences Wnt/β-catenin pathway; may regulate actin cytoskeleton; has actin phenotype cell shape and motility; PDCD4 suppression may lead to increased RhoA activity, promoting actin stress fiber formation and enhanced cell migration.	Knockdown of PDCD4 exerts neuroprotective effects, possibly via the mediation of BDNF/AKT/CREB signaling.	No significant difference in spine density in Pdcd4 KO mice. However, the number of spines in DG granule neurons was markedly reduced in WT mice but not in the Pdcd4 KO mice after CRS (induced depression like). Overexpression of Pdcd4 led to significant reduction of spine numbers in granule neurons of DG.	35
PKD1	Actin cytoskeleton	1. Association with E-Cadherin and Catenins Polycystin-1 forms a complex with E-cadherin and α-, β-, and γ-catenins, which are key components of adherens junctions that link to the actin cytoskeleton. 2. Through its interaction with adhesion molecules like polycystin-1. 3. Mechanosensation and Actin Remodeling	Possible mechanism througth N-cadherin. PKD1 directly binds to N-cadherin at amino acid residues 836 – 871 and phosphorylates it at Ser 869, 871, and 872, thereby increasing the surface localization of N-cadherin and promoting functional synapse formation.	Pld1 fails to rescue the effects caused by knocking down Pkd1 in transfected DIV 15 hippocampal neurons.	99
PPARG	Actin cytoskeleton	PPARG modulates cytoskeletal organization through its influence on Rho GTPase signaling.	Not determined.	Rosiglitazone (ligand of Pparg) increases dendritic spine density in rat primary cortical neurons. Rosiglitazone increase dendritic spine density and rescue dendritic spine loss induced by APOE4.	92
SEPTIN7	Actin cytoskeleton	SEPTIN7 is a member of the septin family, which is now recognized as the fourth component of the cytoskeleton, alongside actin filaments, microtubules, and intermediate filaments.	Suggested that septins act as a diffusion barrier at the base of the protrusion that prevents the “leakage” of spine and branch constituents back into the dendritic shaft. Phosphorylated SEPTIN7 mediated by TAOK2 mediates formation and maturation of dendritic spines. Phosphorylated SEPTIN7 also stabilizes PSD95 via its c-terminal tail.	In DIV7+5 in hippocampal neurons Septin7 knockdown did not cause reduction in protrusion density; there was a relatively high density of long filopodia-like protrusions resulting in markedly increased mean protrusion length. Knockdown of Septin2 did not alter spine size but caused a significant reduction in protrusion density. Knockdown of Septin6 significantly reduced protrusion density, and the…	147, 148
SLC12A5	Actin cytoskeleton	1. Anchoring to Actin via Protein 4.1N KCC2 interacts with the submembrane actin cytoskeleton through protein 4.1N, a cytoskeletal adaptor protein. 2. Regulation of Spinogenesis KCC2 C-terminal domain regulates signaling pathways that control actin polymerization. 3. KCC2 also interacts with gephyrin, a major scaffolding protein at GABAergic synapses.	Probable scaffold protein function anchoring to actin via Protein 4.1N in cortex and through BDNF pathways in the hippocamp region.	Kcc2-WT leads to an increase of both apical and basal dendrite spine density of rat cortical layer 2/3 pyramidal neurons. Mouse cortical Kcc2−/− neurons lack mature dendritic spines and instead display elongated filopodia-like dendritic protrusions. Kcc2−/− neurons rescued by expression of Kcc2. Expression of Kcc2-R952H is incapable of rescuing normal spine morphology in cultured mKcc2−/− cortica…	96, 97
SLC6A4	Actin cytoskeleton	1. SLC6A4 is responsible for the reuptake of serotonin (5-HT) from the synaptic cleft into presynaptic neurons. There is growing evidence that SERT also interacts with the actin cytoskeleton. 2. Serotonin can be covalently attached to actin and actin-regulating proteins through a process called serotonylation.	Probable mechanism for dendritic spines through serotonin uptake, RAC1/CDC42 serotonylation or/and BDNF pathways.	C58/J (autistic-like phenotype) mice showed single nucleotide polymorphisms (SNPs) at Map1A, Grm7, Ankrd11 and Slc6a4 genes. Increased number of filopodia, long-thin, and thin spines in the hippocampal dendrites of the C58/J autistic-like mice. No change in the spine morphology in the prefrontal cortex. C58/J mice with changes in dendritic spines display altered BDNF content.	152
SRGAP2	Rho GTPases	1. SRGAP2 contains an F-BAR domain that binds to the plasma membrane and induces membrane protrusions such as filopodia, which are rich in F-actin. 2. Regulation of Rho GTPases SRGAP2 functions as a GTPase-activating protein (GAP) for RhoA and CDC42. SRGAP2A can suppresses cell motility by inactivating RhoA and CDC42.	Can bind to RAC1 GTPase. SRGAP2 is both a membrane-binding protein and a Rho-GAP for the small GTPase RAC1. F-BAR domain is necesary for SRGAP2 function in dendritic spines.	shSrgap2-expressing neurons displayed immature spines with smaller head width and longer spine neck. Phenotype rescued by co-expressing the shRNA against Srgap2 with a shRNA-resistant cDNA.	3
TBC1D3	Actin cytoskeleton	TBC1D3C isoform decouples actin assembly from microtubule disassembly. 1. Activation of GEF-H1 and RhoA TBC1D3C directly activates GEF-H1 that stimulates RhoA promoting actin polymerization independently of microtubule disassembly. 2. Maintenance of Microtubule Integrity TBC1D3C allows actin filament assembly while preserving microtubule structure.	Dendritic spine mechanism possibly through two distinct signaling pathways: TBC1D3-MICAL1-ATRX regulates the timing of spine development and the mechanism through which the TBC1D3-MICAL1 signal mediates the regulation of spine density within the nucleus (gene expression) requires further investigation.	Spine density in TBC1D3-KO in human iPSCs derived neurons reached a plateau at 5 weeks and was significantly lower than that of control neurons 7 or 9 weeks after reseeding. Spine maturation process is accelerated in TBC1D3-KO neurons. Density of PSD95+ spines was higher in TBC1D3-KO neurons compared to the control group before 7 weeks, and the percentage of PSD95+ spines was higher in TBC1D3-KO …	104, 107
