# Supplementary material for: The effect of human-specific genetic variants on neuronal spinogenesis
Source: Front Genet. 2026 Jun 3;17:1786287. doi: 10.3389/fgene.2026.1786287 (PMC13271839; doi:10.3389/fgene.2026.1786287)
Supplement: Supplementary file 3 [file Table1.xlsx]

## Sheet: Hoja1
	Human-specific genomic change	Allele frequency	N	Ref	Diseases associated with pathogenic variation	Ref	Human neuroimaging	Ref
SEPTIN7	Partial gene duplication generating a human-specific alternatively spliced isoform (11/13 exons duplicated)	N/A	N/A	N/A	Changes in expression are associated with Alzheimer's disease and schizophrenia	77	N/A	N/A
AGAP1	Human accelerated region (HAR) variant	N/A	N/A	N/A	Neurodevelopmental disorders, intellectual disability, cerebral palsy, autism spectrum disorder	58	MRI findings in individuals with AGAP1-related conditions can show abnormalities in brain maturation.	58
APOE4	Human-specific derived allelic forms	European (EUR): ε3 (~78%) ε4 (~14%) ε2 (~8%) East Asian (EAS): ε3 (~80–85%) ε4 (~7–10%) ε2 (~5–10%) African (AFR): ε3 (~60–70%) ε4 (~20–25%) ε2 (~10–15%) South Asian (SAS): ε3 (~75–80%) ε4 (~10–15%) ε2 (~5–10%) American (AMR): ε3 (~75–80%) ε4 (~10–15%) ε2 (~5–10%)	>1000	1000 genome project	Alzheimer's disease	75	Higher volumes of White Matter Hyperintensities in APOE ε4 carriers, suggesting early vascular or neurodegenerative changes. Lower White Matter Integrity in ε4 carriers, in the cingulum, posterior thalamic radiation, and sagittal stratum. APOE ε4 homozygotes showed a steeper decline in white matter integrity after age 60	76
AR	Human-specific enhancer deletion (~60 kb downstream promoter/enhancer region)	N/A	N/A	N/A	Spinal and bulbar muscular atrophy (Kennedy's disease)	155	N/A	N/A
ARHGAP15	Human-specific gene duplication/expansion	N/A	N/A	N/A	N/A	N/A	N/A	N/A
CAPN1	Human-specific exaptation of a transposable element	N/A	N/A	N/A	Hereditary Spastic Paraplegia	156	White matter abnormalities Thinning of the corpus callosum Cerebellar atrophy	156
CD44	Human-specific amino acid substitutions	fixed; relevant SNPs : rs13347 (3′ UTR variant); T allele: East Asian: 60–70% European: 30–40% African: 20–30% rs187115 (intronic variant); G allele European: 40–50% African: 60–70% East Asian: 20–30%	>1000	1000 genome project	Alzheimer's disease, experimental autoimmune encephalomyelitis (murine multiple sclerosis model)	157, 197	Biomarker for glioblastoma invasiveness	158
CDH12	Human-specific gene amplification	N/A	N/A	N/A	Bipolar disorder, schizophrenia, substance use disorders	69	N/A	N/A
CDK5RAP2	Positive selection with lineage-specific copy expansion	N/A	N/A	N/A	Autosomal recessive primary microcephaly	85, 86	Mutations are linked to primary microcephaly. MRI studies have shown developmental defects in the hypothalamus, retina, and cochlea. Common human variations in the CDK5RAP2 gene have been associated with differences in brain cortical surface area and total brain volume.	83, 84
CELSR2	Human-specific gene duplication/loss event	N/A; relevant SNP rs2281894 AFR (African): 0.20 EUR (European): 0.45 EAS (East Asian): 0.30 SAS (South Asian): 0.35	>1000	1000 genome project	Joubert Syndrome, Idiopathic Scoliosis	159, 160	N/A	N/A
CHRNA7/CHRFAM7A	Human-specific fusion gene	facultative; EAS inverted 0.66 direct 0.34 EUR inverted 0.38 direct 0.62 AFR inverted 0.08 direct 0.92 AMR inverted 0.44 direct 0.56 SAS inverted 0.48 direct 0.52	>1000	206	Schizophrenia, bipolar disorder, major depressive disorder, epilepsy, alzheimer's disease, ADHD, Rett Syndrome, Autism	161, 162, 163	46 subjects underwent neuropsychological tests and MRI scans. Carriers of the direct allele had smaller brain volumes and better visual memory. The study suggests a link between the CHRFAM7A direct allele and more efficient brain function.	103
CNTNAP2	Modern human-specific coding substitution	N215K likely obligatory, T589P enriched, HAR obligatory, near SNP rs7794745, a variant associated with autism. The CNTNAP2-201 splice variant is 1.6-fold upregulated in the human cortex compared to chimpanzees, indicating enhanced expression of specific isoforms in humans	N/A	205, 62	Autism spectrum disorder, intellectual disability, epilepsy, language disorders	59, 60, 61	CNTNAP2-related developmental and epileptic encephalopathy is assocated with focal cortical dysplasia, cerebellar hypoplasia, or vermian atrophy on MRI. Using blood oxygen level-dependent (BOLD) resting-state functional MRI (rsfMRI) and diffusion-weighted MRI (DW-MRI) in homozygous Cntnap2-null mice has shown reduced local functional connectivity and altered white-matter topology.	62
CRHR1	Human-specific gene duplication	N/A	N/A	N/A	Major depressive disorder, panic disorder, anxiety disorders	70, 71, 72	A genome-wide association study (GWAS) of genetic determinants of cortical thickness found SNPs that influence cortical thickness and gray-white matter contrast.	164
DIXDC1	Modern human-specific nucleotide substitution	N/A	N/A	N/A	Autism spectrum disorder, bipolar disorder, schizophrenia	73	N/A	N/A
DRD5	Human-specific protein-coding gene amplification from related ncRNA sequence	N/A; microsatellite DRD5 (D5) 148-bp allele is a dinucleotide repeat polymorphism	N/A	81	ADHD, blepharospasm, cervical dystonia	165, 166, 167	N/A	N/A
FOXP2	Human-specific coding substitutions (T303N and N325S)	fixed	135	140	Language disorders	168	MRI studies have shown that FOXP2variants are associated with volume reductions in the hippocampus, thalamus, globus pallidus, and caudate nucleus. Functional MRI studies have revealed reduced activation in core language and speech networks in individuals with FOXP2 variants. Common FOXP2 variants have not shown significant effects on brain structure using standard volumetric techniques.	143, 144
FRMPD2	Human-specific gene duplication/copy number variation	N/A	N/A	N/A	N/A	N/A	N/A	N/A
GRIN3A	Human-specific amino acid substitution	N/A	N/A	N/A	R480G association with schizophrenia	74	N/A	N/A
GTF2I	Partial gene duplication (24/36 exons duplicated)	N/A	N/A	N/A	Williams-Beuren syndrome, 7q11.23 duplication syndrome, neuromyelitis optica spectrum disorder	169, 170, 171	Genetic variations or duplications in GTF2I can lead to Williams-Beuren region duplication syndrome. MRI findings may show mild dilatation of the temporal horn and arachnoid cysts in the temporal fossa.	172
KANK1	Human-specific exon loss generating alternative splicing	N/A	N/A	N/A	Cerebral palsy	173, 174	N/A	N/A
MAPT	Human-specific gene duplication	na; relevant H1 nad H2 haplotype: African Populations H1 haplotype: ~98.7% in individuals with PD, ~99.1% in healthy controls. H2 haplotype: Very rare (~2.1% overall), with 1.3% in PD patients and 0.9% in controls 1. 2. European Populations H1 haplotype: More common (~60–80% depending on the region). H2 haplotype: More frequent than in Africans, especially in Southern Europeans (up to 20–40%). 3.…	>1000	82	Frontotemporal dementia, progressive supranuclear palsy, corticobasal degeneration, Pick's disease. Increased risk associated with H1 haplotype for Alzheimer's disease, PSP and CBD	78, 79, 80	Atrophy of the temporal lobes, frontal lobes, and hippocampus	175
NBEA	Human lineage retention/loss in chimpanzee lineage	N/A	N/A	N/A	Neuordevelopmental disorders, seizures, autism spectrum disorder, paroxysmal kinesigenic dyskinesia, migraine in bipolar disorder	65, 66, 67, 68	N/A	N/A
NLGN4X	Human-specific sequence variant	N/A	N/A	N/A	Autism spectrum disorder, intellectual disability, tourette syndrome, ADHD, anxiety, depression, learning disorders	63, 64	MRI findings show structural brain abnormalities in the cerebral cortex and hippocampus.	64
NPAS3	Human accelerated region variant (HAR)	~96% have HAR202 SNP rs79570848 (derived base A - the only nucleotide substitution between modern and archaic humans in this gene) - groups in eurasia have higher proportion of ancestral T	>1000	177	Schizophrenia, bipolar disorder, intellectual disability	178, 179, 180	MRI findings in individuals with NPAS3-related conditions exhibit changes in the hippocampus and dorsolateral prefrontal cortex and impaired cortical development.	180
NSF	Partial gene duplication (12/21 exons duplicated)	N/A	N/A	N/A	Developmental and epileptic encephalopathy	181	N/A	N/A
OPHN1	Human-specific retrotransposon insertion	fixed	>1000	1000 genome project	X-linked intellectual disability, cerebellar hypoplasia, epilepsy, ataxia	87, 88	OPHN1 variants are associated with cerebellar vermis hypoplasia. MRI may show cerebral atrophy and ventriculomegaly, in rare cases hydrocephalus.	89
OTUD7A	Human-specific gene duplication	N/A	N/A	N/A	Schizophrenia, epileptic encephalopathy, intelectual disability, severe muscular hypotonia, seizures	182, 183, 184	Changes on thalamus, corpus callosum, and cortical regions.	185
PAK2	Human-specific gene duplication/expansion	fixed; relevant SNP: rs6059655; AFR (African): 0.15 EUR (European): 0.35 EAS (East Asian): 0.10 SAS (South Asian): 0.25 AMR (Admixed American): 0.30	>1000	1000 genome project	Autism spectrum disorder, Knobloch Syndrome Type 2	116, 186	N/A; expected myelination	N/A
PCDH15, PCDHA2, PCDHA5, PCDHB10, PCDHB11, PCDHB12, PCDHB13, PCDHB14, PCDHB15, PCDHB6,	Human-specific amino acid substitutions	N/A	N/A	N/A	Autism spectrum disorder, schizophrenia, bipolar disorder, depression, epilepsy, and intellectual disability	199	N/A	N/A
PDCD4	Modern human-specific regulatory substitution in flanking region	fixed	1094	187	N/A	N/A	N/A	N/A
PKD1	Human-specific gene duplication	N/A	N/A	N/A	Intracranial aneurysm, cerebral cavernous malformation. Association with dementia.	188, 200, 201	Cerebral aneurysm	189
PPARG	Human-specific derived allele	na; relevant SNP: rs1801282 A allele Caucasians: 23–33%; Asians: 25–36%; Africans: 21–24%; Healthy: 2–18%	N/A	N/A	Coronary Artery Disease	202	N/A	N/A
SLC12A5	Human-specific splice-site mutation fixed in modern humans	fixed	N/A	N/A	Epilepsy of infancy with migrating focal seizures	190	Structural MRI found that aSNP in the promoter region of the SLC12A5 gene is associated with gray matter volume in the insula and dorsolateral prefrontal cortex. fMRI during a working memory task revealed that the SNP is associated with neural recruitment in the right inferior parietal lobule.	191
SLC6A4	Human-specific promoter changes	N/A	N/A	N/A	Mood disorders, anxiety disorders, OCD, autism spectrum disorder	192, 193, 194	MRI findings in individuals with SLC6A4-related conditions demonstrate neuroanatomical differences in amygdala, thalamus, dorsal raphe nucleus, and lateral and frontal cortices.	194
SRGAP2	Human-specific serial gene duplications (SRGAP2B/C/D) with CNV	fixed	>1000	1000 genome project	Early infantile epileptic encephalopathy	195	In transgenic monkeys, longitudinal MRI imaging revealed delayed brain development with region-specific volume changes and altered myelination levels in the temporal and occipital regions.	196
TBC1D3	Human-specific gene expansion with copy number increase (~8 copies vs 1 in chimpanzee)	high structural variability at gene locus in humans	34	105, 106	N/A	N/A	N/A	N/A
